# Supplementary material for: Convolutional Neural Networks to Classify Alzheimer’s Disease Severity Based on SPECT Images: A Comparative Study
Source: J Clin Med. 2023 Mar 13;12(6):2218. doi: 10.3390/jcm12062218 (PMC10052955; doi:10.3390/jcm12062218)
Supplement: Supplementary file 1 [file jcm-12-02218-s001.zip]

Archive with 1 entries (1 files):
- jcm-2211651-supplementary.pdf
